# Supplementary material for: Poly[(μ6-4-amino-3,5,6-trichloro­pyridine-2-carboxyl­ato)aqua­caesium]
Source: Acta Crystallogr Sect E Struct Rep Online. 2012 Dec 8;69(Pt 1):m22–3. doi: 10.1107/S1600536812049562 (PMC3588279; doi:10.1107/S1600536812049562)
Supplement: Supplementary file 2 [file e-69-00m22-Isup2.hkl]

#
# h,k,l, Fc-squared, Fo-squared, sigma(Fo-squared) and status flag
#
data_I
_shelx_title ' gs12gs25_CSTORD'
_shelx_refln_list_code          4
_shelx_F_calc_maximum      238.59
_exptl_crystal_F_000       368.00
_reflns_d_resolution_high  0.8110
 
loop_
 _symmetry_equiv_pos_as_xyz
 'x, y, z'
 '-x, y+1/2, -z'
 '-x, -y, -z'
 'x, -y-1/2, z'
 
_cell_length_a     7.0816
_cell_length_b     6.6863
_cell_length_c    11.7382
_cell_angle_alpha  90.000
_cell_angle_beta  101.005
_cell_angle_gamma  90.000
 
_shelx_F_squared_multiplier     1.000
 
loop_
 _refln_index_h
 _refln_index_k
 _refln_index_l
 _refln_F_squared_calc
 _refln_F_squared_meas
 _refln_F_squared_sigma
 _refln_observed_status
   2   0   0      364.19      366.45     11.74 o
   3   0   0     6868.69     7241.16    171.43 o
   4   0   0     1529.47     1554.60     27.08 o
   5   0   0     1086.60     1073.46     35.80 o
   6   0   0      109.06      107.74     11.49 o
   7   0   0     1438.91     1301.50     56.77 o
   8   0   0      430.68      430.99     33.92 o
   1   1   0    12490.41    13821.32    179.14 o
   2   1   0    14022.03    15481.70    119.63 o
   3   1   0     1069.20     1026.96     16.59 o
   4   1   0     1065.97     1109.57     19.23 o
   5   1   0      116.54      126.78      6.45 o
   6   1   0     4441.63     4261.48     67.34 o
   7   1   0        3.93        2.33      3.09 o
   8   1   0      263.02      277.37     16.83 o
   0   2   0    56924.95    34334.10   1577.70 o
   1   2   0      621.63      669.58      8.36 o
   2   2   0      853.65      893.03     12.47 o
   3   2   0     4786.43     4937.49     53.00 o
   4   2   0     2051.70     2092.69     31.18 o
   5   2   0     1710.41     1718.07     32.70 o
   6   2   0        3.34        3.65      4.00 o
   7   2   0     1006.59      993.99     29.87 o
   8   2   0      337.21      318.62     31.97 o
   1   3   0     4630.64     4338.49     69.84 o
   2   3   0     3773.98     3789.78     41.97 o
   3   3   0     2291.58     2237.33     30.06 o
   4   3   0     1410.48     1479.25     24.64 o
   5   3   0       30.38       28.49      4.22 o
   6   3   0     3201.51     3201.38     55.63 o
   7   3   0        1.24        7.24      7.70 o
   0   4   0    19281.05    16884.65    386.19 o
   1   4   0      172.01      175.75      4.53 o
   2   4   0      473.18      475.16      9.71 o
   3   4   0     2773.23     2831.33     41.07 o
   4   4   0     1030.33     1011.42     33.16 o
   5   4   0      982.66     1022.96     36.21 o
   6   4   0        0.56        6.05      4.43 o
   7   4   0      596.09      593.24     31.59 o
   1   5   0     2848.67     2742.64     38.34 o
   2   5   0     2390.10     2413.38     53.64 o
   3   5   0      538.27      528.54     16.81 o
   4   5   0      418.77      462.22     27.91 o
   5   5   0       23.40       16.96      5.75 o
   6   5   0     1460.67     1527.18     50.62 o
   0   6   0     8231.16     7911.58    131.19 o
   1   6   0        0.21       -2.37      2.58 o
   2   6   0       87.15       90.08      7.67 o
   3   6   0     1253.66     1257.01     33.76 o
   4   6   0      328.51      305.40     14.57 o
   5   6   0      272.52      292.76     15.18 o
   1   7   0     1021.92      943.62     38.37 o
   2   7   0      717.55      714.93     27.26 o
   3   7   0      210.06      217.33     15.45 o
   4   7   0      158.83      180.78     18.29 o
   0   8   0     2107.52     2039.50     61.08 o
   1   8   0       24.99       25.46     16.03 o
   2   8   0       44.71       35.16     13.05 o
  -8   0   1      616.82      594.14     39.92 o
  -7   0   1       85.95       74.82     11.86 o
  -6   0   1      492.27      496.15     23.93 o
  -5   0   1     5661.47     5717.90     71.55 o
  -4   0   1     1968.13     1937.98     29.12 o
  -3   0   1     4846.71     4898.30     57.36 o
  -2   0   1     4486.01     4568.54     66.15 o
   1   0   1      166.28      180.20      6.32 o
   2   0   1     6524.24     6738.33    236.24 o
   3   0   1       77.91       95.98     10.01 o
   4   0   1     1386.04     1355.24     53.79 o
   5   0   1      348.74      328.56     12.79 o
   6   0   1     1368.45     1392.69     54.96 o
   7   0   1      756.34      707.85     41.02 o
   8   0   1      107.06      108.87     17.39 o
  -8   1   1      212.66      208.67     14.40 o
  -7   1   1     2189.69     2084.74     45.74 o
  -6   1   1        3.83        6.66      3.49 o
  -5   1   1      930.31      910.47     17.65 o
  -4   1   1     4472.29     4503.74     50.22 o
  -3   1   1     2478.42     2635.46     38.57 o
  -2   1   1     6306.64     6950.43     59.77 o
  -1   1   1      214.23      234.30      5.33 o
   0   1   1      450.13      449.76      6.51 o
   1   1   1     4914.39     5078.96     41.91 o
   2   1   1        0.41        9.25      1.50 o
   3   1   1     5709.26     5647.08     59.18 o
   4   1   1       72.97       78.01      4.90 o
   5   1   1      645.15      629.58     17.88 o
   6   1   1     1430.80     1397.44     29.92 o
   7   1   1     1137.60     1091.48     49.29 o
   8   1   1      723.06      688.80     31.05 o
  -8   2   1      659.18      672.21     26.25 o
  -7   2   1       57.10       54.97      7.18 o
  -6   2   1      544.21      567.55     20.29 o
  -5   2   1     6004.45     5974.46     67.58 o
  -4   2   1      487.11      466.34     12.31 o
  -3   2   1     1751.65     1718.47     28.76 o
  -2   2   1     1744.67     1785.76     26.74 o
  -1   2   1     2732.64     2698.80     35.07 o
   0   2   1       63.21       58.47      1.68 o
   1   2   1     2158.43     2130.12     21.40 o
   2   2   1     9326.58     9721.83     79.73 o
   3   2   1       43.29       42.42      3.37 o
   4   2   1      982.48      975.35     18.87 o
   5   2   1      470.59      441.77     13.22 o
   6   2   1      786.36      789.94     19.68 o
   7   2   1      420.55      411.46     18.77 o
   8   2   1       47.26       51.48     10.55 o
  -8   3   1       94.31      104.51     13.51 o
  -7   3   1     1984.13     2016.00     59.25 o
  -6   3   1       50.18       58.02     10.39 o
  -5   3   1      382.88      394.37     18.24 o
  -4   3   1     2998.49     3028.23     46.77 o
  -3   3   1     2011.00     2084.68     33.44 o
  -2   3   1     1486.98     1512.28     25.95 o
  -1   3   1       80.69      114.35      5.17 o
   0   3   1     1873.41     1809.29     17.71 o
   1   3   1     3864.63     3668.91     31.16 o
   2   3   1       30.27       35.59      1.96 o
   3   3   1     5263.62     5296.21     57.61 o
   4   3   1      373.77      374.40     11.17 o
   5   3   1      164.81      157.56      7.94 o
   6   3   1      775.85      791.18     24.53 o
   7   3   1      799.65      797.82     36.11 o
  -7   4   1       50.95       63.33     10.57 o
  -6   4   1      356.15      375.56     22.98 o
  -5   4   1     3344.95     3318.32     72.62 o
  -4   4   1      275.04      277.54     11.46 o
  -3   4   1     1030.62     1009.99     21.37 o
  -2   4   1      894.88      880.75     19.36 o
  -1   4   1     1523.03     1388.50     16.45 o
   0   4   1      146.77      134.63      4.68 o
   1   4   1      898.82      790.05     17.88 o
   2   4   1     4500.24     4431.23     48.40 o
   3   4   1       28.54       31.02      3.11 o
   4   4   1      504.78      486.42     17.78 o
   5   4   1      263.59      256.29     14.25 o
   6   4   1      519.09      540.07     21.16 o
   7   4   1      260.29      276.19     21.44 o
  -6   5   1        1.64       12.20      5.69 o
  -5   5   1      292.44      299.86     19.88 o
  -4   5   1     1514.90     1484.25     37.27 o
  -3   5   1      445.27      440.50     15.10 o
  -2   5   1     1497.27     1458.25     23.29 o
  -1   5   1      157.49      160.66      5.86 o
   0   5   1      347.93      322.43      8.97 o
   1   5   1     1314.23     1300.59     20.55 o
   2   5   1        0.55        2.51      2.67 o
   3   5   1     1650.33     1613.40     31.77 o
   4   5   1       20.80       27.31      4.84 o
   5   5   1      210.06      214.04     13.91 o
   6   5   1      486.63      508.46     34.79 o
  -5   6   1      997.80     1009.76     28.97 o
  -4   6   1      284.64      313.96     14.61 o
  -3   6   1      646.31      651.54     20.06 o
  -2   6   1      512.63      507.49     14.89 o
  -1   6   1      733.12      740.08     21.57 o
   0   6   1      212.47      214.92      9.69 o
   1   6   1       50.28       53.39      6.41 o
   2   6   1     1159.49     1099.10     36.51 o
   3   6   1        8.66        6.94      2.91 o
   4   6   1      271.98      235.95     13.13 o
   5   6   1      116.70      118.01      9.83 o
  -4   7   1      485.11      532.18     35.14 o
  -3   7   1      103.76       94.57     10.45 o
  -2   7   1      545.88      548.34     23.90 o
  -1   7   1       53.72       50.18      6.49 o
   0   7   1      122.64      124.72      9.26 o
   1   7   1      406.25      380.40     19.02 o
   2   7   1        3.18        4.28      4.52 o
   3   7   1      608.68      577.55     25.16 o
   4   7   1        6.43        4.07      5.43 o
  -2   8   1      121.64      131.52     11.04 o
  -1   8   1      232.66      252.37     16.66 o
   0   8   1       15.99       23.12      5.24 o
   1   8   1       36.74       50.83      7.98 o
  -8   0   2      820.29      795.38     47.15 o
  -7   0   2        5.26        5.08      4.83 o
  -6   0   2     1169.95     1156.12     37.81 o
  -5   0   2      495.22      497.04     21.57 o
  -4   0   2    10494.13    10438.07    149.35 o
  -3   0   2     5497.33     5683.00     85.54 o
  -2   0   2      169.99      165.39     18.99 o
  -1   0   2     4023.11     4384.80     59.08 o
   0   0   2       40.67       78.82      6.57 o
   1   0   2     4614.45     4633.68     63.92 o
   2   0   2        3.84        6.48      3.14 o
   3   0   2     1445.13     1567.69     34.70 o
   4   0   2    12555.81    12674.78    246.10 o
   5   0   2       31.48       36.58      5.75 o
   6   0   2      408.93      414.63     18.84 o
   7   0   2      300.05      264.35     25.01 o
   8   0   2      496.03      485.09     37.19 o
  -8   1   2       32.62       32.37      6.30 o
  -7   1   2      940.20      912.86     28.71 o
  -6   1   2       30.99       46.38     20.89 o
  -5   1   2     3525.20     3562.12     55.59 o
  -4   1   2      307.17      308.30     10.99 o
  -3   1   2      570.06      580.22      8.87 o
  -2   1   2    21394.17    23390.63    198.06 o
  -1   1   2        1.80       11.14      4.10 o
   0   1   2     2539.68     2669.77     30.41 o
   1   1   2     1621.03     1588.36     21.94 o
   2   1   2    18172.54    18939.21    149.40 o
   3   1   2     1742.86     1730.86     29.22 o
   4   1   2      276.48      310.19     10.31 o
   5   1   2     2407.29     2351.65     36.08 o
   6   1   2      399.32      377.52     13.56 o
   7   1   2      577.95      538.24     21.95 o
   8   1   2       18.69       16.62      5.64 o
  -8   2   2      907.66      882.90     30.55 o
  -7   2   2       50.77       38.34      6.33 o
  -6   2   2      758.78      759.35     23.81 o
  -5   2   2      463.12      481.50     16.98 o
  -4   2   2     6164.51     6247.97     66.37 o
  -3   2   2     1925.43     1881.87     31.69 o
  -2   2   2     1557.22     1604.76     28.77 o
  -1   2   2     6526.95     6843.13     59.11 o
   0   2   2      200.77      213.56      6.27 o
   1   2   2     5428.11     5548.41     56.93 o
   2   2   2      548.61      536.54      8.98 o
   3   2   2      247.33      250.65      8.46 o
   4   2   2     7672.75     7644.43     81.33 o
   5   2   2       98.08       97.58      6.49 o
   6   2   2      323.14      321.22     12.63 o
   7   2   2      175.48      163.06     12.04 o
   8   2   2      536.23      568.23     35.82 o
  -8   3   2       32.49       36.73      8.73 o
  -7   3   2      846.98      843.16     27.58 o
  -6   3   2      148.49      147.99     10.37 o
  -5   3   2     1605.80     1596.64     33.76 o
  -4   3   2       15.88       26.41      4.01 o
  -3   3   2      704.44      738.57     17.94 o
  -2   3   2     9688.05     9592.66    118.09 o
  -1   3   2      604.07      599.92     10.99 o
   0   3   2     3888.30     4035.52     32.58 o
   1   3   2     2792.20     2857.42     36.64 o
   2   3   2     7117.24     7106.23     69.01 o
   3   3   2     1026.66     1000.50     17.40 o
   4   3   2       57.22       63.55      5.24 o
   5   3   2     1189.81     1146.38     23.57 o
   6   3   2      117.06      109.53      9.76 o
   7   3   2      566.07      573.82     49.63 o
  -7   4   2       24.05       14.97      6.37 o
  -6   4   2      544.45      567.86     28.35 o
  -5   4   2      325.33      322.09     14.04 o
  -4   4   2     3004.43     3028.53     48.30 o
  -3   4   2     1102.78     1117.84     23.65 o
  -2   4   2      627.16      625.45     15.31 o
  -1   4   2     3254.14     3185.15     32.56 o
   0   4   2      136.81      129.84      3.43 o
   1   4   2     2886.50     2934.75     48.87 o
   2   4   2      283.20      272.52      8.53 o
   3   4   2      193.35      189.22      8.43 o
   4   4   2     4013.96     3977.44     87.55 o
   5   4   2       86.68       85.70      8.51 o
   6   4   2      237.57      224.82     13.90 o
   7   4   2      124.98      141.05     15.80 o
  -6   5   2       28.99       27.68      7.96 o
  -5   5   2     1327.20     1366.35     44.05 o
  -4   5   2      113.79      105.26     11.07 o
  -3   5   2      219.55      223.32     12.78 o
  -2   5   2     4259.33     4145.09     43.15 o
  -1   5   2       59.96       70.50      3.95 o
   0   5   2      630.69      607.32     11.89 o
   1   5   2      483.05      495.36     18.23 o
   2   5   2     3558.94     3525.65     50.68 o
   3   5   2      491.45      505.20     15.03 o
   4   5   2       81.66       73.23      6.08 o
   5   5   2      906.18      915.30     25.29 o
   6   5   2      122.49      132.19     10.16 o
  -5   6   2      109.60      116.19     16.08 o
  -4   6   2     1510.79     1531.02     38.51 o
  -3   6   2      831.37      816.20     22.78 o
  -2   6   2       50.04       66.10      6.15 o
  -1   6   2      895.12      885.48     18.57 o
   0   6   2       36.44       38.38      4.54 o
   1   6   2     1058.39     1025.49     39.67 o
   2   6   2       24.00       26.87      5.69 o
   3   6   2      250.82      238.37     14.78 o
   4   6   2     2002.62     2023.76     59.78 o
   5   6   2       13.47        8.84      4.34 o
  -4   7   2       33.10       31.46      6.90 o
  -3   7   2      108.41      113.75     11.53 o
  -2   7   2     1483.84     1489.42     41.17 o
  -1   7   2       32.52       32.20      4.68 o
   0   7   2      244.89      217.43     14.42 o
   1   7   2      181.15      196.06     16.34 o
   2   7   2     1232.69     1250.22     36.83 o
   3   7   2      216.33      211.58     15.22 o
   4   7   2       15.85       12.43      5.27 o
  -1   8   2      419.23      408.23     18.25 o
   0   8   2       19.73       17.55     11.16 o
   1   8   2      449.61      499.70     24.00 o
  -8   0   3        0.87        0.64      5.04 o
  -7   0   3     1003.08      953.96     37.30 o
  -6   0   3     2463.23     2442.43     69.18 o
  -5   0   3       10.25       11.90      4.68 o
  -4   0   3     1593.37     1589.46     37.78 o
  -3   0   3        0.25        9.82      3.29 o
  -2   0   3     3412.53     3384.28     42.64 o
  -1   0   3     5480.96     5657.93     61.35 o
   0   0   3     6909.65     7467.33    144.37 o
   1   0   3     7345.34     7381.02    101.34 o
   2   0   3      204.09      211.61     13.89 o
   3   0   3     3275.67     3210.19     78.77 o
   4   0   3     2500.26     2458.21     70.07 o
   5   0   3     3954.21     3880.76    102.30 o
   6   0   3      994.79      930.40     31.36 o
   7   0   3       16.00       15.65      7.13 o
   8   0   3      464.77      455.36     36.48 o
  -8   1   3      384.40      387.16     19.90 o
  -7   1   3     2186.60     2223.94     55.23 o
  -6   1   3     1072.98     1042.55     39.15 o
  -5   1   3     1006.47      998.30     22.63 o
  -4   1   3      391.20      393.82      8.79 o
  -3   1   3     7461.73     7621.98     75.34 o
  -2   1   3       16.09       21.00      2.06 o
  -1   1   3     5220.02     5160.59     41.28 o
   0   1   3     8669.24     9206.36    110.47 o
   1   1   3      607.36      603.66      7.36 o
   2   1   3     5172.40     5289.83     56.38 o
   3   1   3        0.27        4.43      2.04 o
   4   1   3     4584.01     4522.59     55.28 o
   5   1   3      920.71      861.96     20.56 o
   6   1   3       59.34       77.91     10.05 o
   7   1   3     1459.33     1413.54     45.98 o
  -8   2   3        3.67        1.12      3.22 o
  -7   2   3      540.67      545.91     23.48 o
  -6   2   3     1360.09     1321.94     32.84 o
  -5   2   3      146.89      145.76      9.41 o
  -4   2   3     1607.10     1587.29     24.15 o
  -3   2   3       58.46       58.72      5.03 o
  -2   2   3     5282.25     5340.15     56.09 o
  -1   2   3     8559.80     8844.55     69.89 o
   0   2   3     1645.13     1687.14     25.38 o
   1   2   3     3646.55     3545.75     28.56 o
   2   2   3       85.46       91.81      4.19 o
   3   2   3     1704.28     1685.09     25.97 o
   4   2   3     1122.88     1118.62     21.94 o
   5   2   3     4244.69     4184.03     54.96 o
   6   2   3     1073.81     1030.95     24.33 o
   7   2   3       18.44       24.03      7.52 o
  -8   3   3      197.55      227.80     20.28 o
  -7   3   3     1427.42     1448.67     37.61 o
  -6   3   3      651.23      637.17     22.07 o
  -5   3   3      333.13      338.68     14.53 o
  -4   3   3        3.91        2.45      2.64 o
  -3   3   3     7272.76     7379.90    108.46 o
  -2   3   3      158.36      166.57      8.09 o
  -1   3   3     2734.28     2573.44     27.20 o
   0   3   3     6482.12     6650.43     95.12 o
   1   3   3        4.08        3.61      1.86 o
   2   3   3     1450.85     1368.98     38.87 o
   3   3   3      104.30      106.48      6.22 o
   4   3   3     3606.60     3553.43     42.49 o
   5   3   3      582.83      571.91     20.59 o
   6   3   3       97.64      111.91     10.21 o
   7   3   3     1274.40     1271.34     47.68 o
  -7   4   3      300.63      309.13     22.70 o
  -6   4   3      850.12      899.61     36.12 o
  -5   4   3       76.05       84.86      7.52 o
  -4   4   3      878.82      877.68     22.83 o
  -3   4   3       27.17       29.63      4.28 o
  -2   4   3     2663.96     2760.25     33.67 o
  -1   4   3     3599.26     3587.52     37.04 o
   0   4   3      796.91      797.56     17.19 o
   1   4   3     1855.57     1877.99     30.56 o
   2   4   3       56.58       57.05      5.06 o
   3   4   3     1101.72     1114.49     21.86 o
   4   4   3      673.89      693.69     17.84 o
   5   4   3     2449.86     2494.73     57.11 o
   6   4   3      666.48      673.70     22.19 o
  -6   5   3      377.97      409.27     24.94 o
  -5   5   3      295.91      303.29     19.94 o
  -4   5   3      107.72       90.77     10.23 o
  -3   5   3     2170.47     2185.71     47.65 o
  -2   5   3        3.70        6.22      2.21 o
  -1   5   3     1140.50     1103.39     15.22 o
   0   5   3     2099.52     2076.19     31.73 o
   1   5   3      205.82      202.62     11.36 o
   2   5   3     1342.23     1327.07     27.88 o
   3   5   3        5.46       10.03      2.99 o
   4   5   3     1671.85     1619.59     34.06 o
   5   5   3      342.91      349.61     14.00 o
   6   5   3       21.59       14.68      4.12 o
  -5   6   3       12.36       17.88      5.90 o
  -4   6   3      383.42      372.18     20.31 o
  -3   6   3        2.30        4.57      3.24 o
  -2   6   3      674.80      699.31     18.45 o
  -1   6   3      709.43      713.02     16.79 o
   0   6   3      674.31      669.90     20.96 o
   1   6   3     1049.36     1085.52     33.85 o
   2   6   3       27.62       18.41      4.92 o
   3   6   3      624.51      661.85     21.48 o
   4   6   3      460.01      477.64     18.84 o
   5   6   3      814.67      786.34     26.25 o
  -4   7   3       44.57       38.46      7.18 o
  -3   7   3      787.53      860.49     31.22 o
  -2   7   3        5.66        7.93      3.60 o
  -1   7   3      338.72      356.70     14.40 o
   0   7   3      767.22      797.04     27.89 o
   1   7   3       87.52       87.21     11.20 o
   2   7   3      460.98      456.71     21.80 o
   3   7   3       15.69       15.54      5.30 o
  -1   8   3      339.39      390.68     27.05 o
   0   8   3      111.63      112.65     14.78 o
  -8   0   4       77.69       91.13     12.85 o
  -7   0   4     1532.86     1555.78     49.12 o
  -6   0   4        0.37        3.55      8.73 o
  -5   0   4      437.52      439.09     33.24 o
  -4   0   4     2239.01     2207.81     47.37 o
  -3   0   4     2947.33     3089.57    208.57 o
  -2   0   4      319.07      289.45      6.78 o
  -1   0   4      384.14      343.83     12.57 o
   0   0   4    29976.45    33588.71    589.91 o
   1   0   4     4779.10     4832.80    104.26 o
   2   0   4       49.31       38.66      7.12 o
   3   0   4     2890.52     2879.56     76.41 o
   4   0   4      167.23      195.26     17.72 o
   5   0   4      280.41      272.50     22.75 o
   6   0   4        8.35       10.36      4.97 o
   7   0   4      606.02      570.21     39.17 o
  -8   1   4      504.54      525.92     23.56 o
  -7   1   4       51.26       53.07      7.32 o
  -6   1   4     2211.15     2215.12     52.90 o
  -5   1   4      699.56      718.16     20.33 o
  -4   1   4      646.09      637.99     24.55 o
  -3   1   4     2555.58     2578.21     28.73 o
  -2   1   4     4418.56     4621.05     36.17 o
  -1   1   4     8111.88     8327.22     82.44 o
   0   1   4       85.42       89.10      3.91 o
   1   1   4      595.42      556.94      7.78 o
   2   1   4    12419.56    12921.42    123.78 o
   3   1   4      538.03      528.52     14.01 o
   4   1   4       36.24       43.21      4.47 o
   5   1   4      354.47      368.70     15.42 o
   6   1   4     2726.81     2629.22     49.71 o
   7   1   4       20.76       14.40      5.65 o
  -8   2   4       76.66       70.94      9.05 o
  -7   2   4     1173.07     1142.66     33.00 o
  -6   2   4       47.36       53.31      6.72 o
  -5   2   4      985.73      972.94     29.41 o
  -4   2   4     3293.65     3293.60     41.23 o
  -3   2   4     1509.14     1446.40     28.81 o
  -2   2   4      363.88      349.04      7.86 o
  -1   2   4      916.12      907.17     12.82 o
   0   2   4    14108.96    14456.49    193.54 o
   1   2   4     1094.50     1126.42     14.26 o
   2   2   4      427.13      394.13     11.33 o
   3   2   4     2664.47     2574.00     38.16 o
   4   2   4      223.76      218.30      8.79 o
   5   2   4      445.93      442.33     17.80 o
   6   2   4        8.36       11.05      3.17 o
   7   2   4      389.88      413.77     54.75 o
  -8   3   4      238.67      264.75     21.85 o
  -7   3   4      118.85      146.02     11.54 o
  -6   3   4     1800.90     1842.60     40.82 o
  -5   3   4      471.13      473.31     17.62 o
  -4   3   4      778.17      752.21     20.99 o
  -3   3   4     3111.83     3096.12     79.15 o
  -2   3   4      648.60      632.25     12.39 o
  -1   3   4     2852.91     2708.97     25.85 o
   0   3   4      127.13      124.06      4.81 o
   1   3   4      426.82      375.59     12.02 o
   2   3   4     5785.43     5755.61     75.75 o
   3   3   4     1097.36     1078.05     18.65 o
   4   3   4       29.36       33.43      4.76 o
   5   3   4      419.94      401.56     17.66 o
   6   3   4     1825.88     1733.34     36.81 o
   7   3   4       20.58       18.13      6.86 o
  -7   4   4      682.45      644.46     33.03 o
  -6   4   4       44.51       48.35      7.05 o
  -5   4   4      545.58      554.33     19.65 o
  -4   4   4     1802.13     1798.61     52.07 o
  -3   4   4     1019.53     1021.79     25.25 o
  -2   4   4      286.98      288.06      7.94 o
  -1   4   4      326.32      332.05      6.57 o
   0   4   4     6409.12     6311.62     72.88 o
   1   4   4      467.87      490.85     16.44 o
   2   4   4      242.06      229.36     10.05 o
   3   4   4     1619.43     1622.71     30.91 o
   4   4   4       92.98       95.73      6.88 o
   5   4   4      232.82      239.32     12.72 o
   6   4   4        9.88       13.82      5.03 o
  -6   5   4      646.26      664.58     32.15 o
  -5   5   4      183.76      164.63     19.38 o
  -4   5   4      267.53      276.07     35.27 o
  -3   5   4      810.56      834.48     18.69 o
  -2   5   4      684.06      675.00     14.69 o
  -1   5   4     2219.34     2180.83     24.47 o
   0   5   4        1.96        5.86      3.93 o
   1   5   4      327.05      330.96     14.91 o
   2   5   4     3348.15     3402.39     70.64 o
   3   5   4      292.60      269.62     12.59 o
   4   5   4        8.50       11.78      4.02 o
   5   5   4      173.54      168.73     11.12 o
  -5   6   4       79.52      110.59     11.28 o
  -4   6   4      526.17      548.20     19.18 o
  -3   6   4      630.04      640.77     20.21 o
  -2   6   4      107.98      124.72      7.89 o
  -1   6   4       34.15       31.82      3.79 o
   0   6   4     3119.61     3030.24     48.94 o
   1   6   4      416.06      448.94     18.43 o
   2   6   4       17.43       15.20      4.31 o
   3   6   4      591.47      576.96     20.98 o
   4   6   4       29.67       39.17      6.04 o
  -4   7   4       89.82      132.33     17.34 o
  -3   7   4      262.66      295.22     18.06 o
  -2   7   4      203.77      213.15     13.12 o
  -1   7   4      776.51      775.40     40.68 o
   0   7   4        0.23       -8.35      6.41 o
   1   7   4       88.35       90.62     12.48 o
   2   7   4     1135.43     1132.43     46.72 o
   3   7   4      141.18      142.45     16.38 o
  -8   0   5      829.42      910.92     39.97 o
  -7   0   5        1.93       13.35      5.53 o
  -6   0   5        1.45        2.85      3.72 o
  -5   0   5     9733.96     9967.96    225.81 o
  -4   0   5     1162.36     1055.27     39.54 o
  -3   0   5     3753.83     3655.00     47.58 o
  -2   0   5     9792.68    10662.41    145.26 o
  -1   0   5     1575.18     1543.89     29.20 o
   0   0   5     2515.31     2460.36     66.69 o
   1   0   5     1348.54     1443.20     47.65 o
   2   0   5     3931.44     3855.66     94.33 o
   3   0   5      432.44      434.74     26.35 o
   4   0   5     2902.84     2888.85     60.07 o
   5   0   5      872.87      832.12     43.37 o
   6   0   5      549.54      546.01     26.67 o
   7   0   5      405.35      382.09     33.23 o
  -8   1   5      388.04      374.70     19.80 o
  -7   1   5      750.83      790.03     30.60 o
  -6   1   5     1389.62     1420.84     30.89 o
  -5   1   5     1483.66     1479.71     40.44 o
  -4   1   5     4159.69     4187.77     53.02 o
  -3   1   5     4181.54     4249.71     43.32 o
  -2   1   5     3821.37     3994.69     35.63 o
  -1   1   5     2044.60     2094.01     28.69 o
   0   1   5      333.52      325.41      7.39 o
   1   1   5     5368.60     5292.63    106.54 o
   2   1   5      532.50      552.45     14.16 o
   3   1   5     3561.10     3516.28     62.09 o
   4   1   5     1567.37     1536.05     29.50 o
   5   1   5      801.40      772.07     21.18 o
   6   1   5     1026.40     1014.97     26.07 o
   7   1   5      211.16      191.29     13.69 o
  -8   2   5      944.96      961.12     46.87 o
  -7   2   5        9.55        9.30      5.07 o
  -6   2   5        1.16        1.70      2.79 o
  -5   2   5     9221.17     9269.05    127.33 o
  -4   2   5      262.64      264.21     12.20 o
  -3   2   5     1278.95     1186.68     20.94 o
  -2   2   5     4793.72     4965.77     39.62 o
  -1   2   5     1836.67     1781.56     23.79 o
   0   2   5     1453.47     1447.66     16.62 o
   1   2   5     2251.13     2307.51     39.88 o
   2   2   5     5357.17     5250.67     52.04 o
   3   2   5      870.68      832.14     18.95 o
   4   2   5     1973.23     1948.84     30.66 o
   5   2   5      758.64      738.05     21.67 o
   6   2   5      375.19      370.05     18.45 o
   7   2   5      257.87      251.00     20.35 o
  -7   3   5      781.26      784.20     47.00 o
  -6   3   5     1551.32     1567.24     47.29 o
  -5   3   5      556.88      550.26     19.56 o
  -4   3   5     2352.91     2409.58     42.90 o
  -3   3   5     2774.37     2758.15     38.50 o
  -2   3   5     1382.23     1405.95     20.43 o
  -1   3   5      288.07      291.26      6.43 o
   0   3   5     1021.64     1052.37     16.09 o
   1   3   5     4815.32     4577.51    211.67 o
   2   3   5      216.45      233.10      6.87 o
   3   3   5     2754.28     2811.64     35.35 o
   4   3   5     1548.17     1541.21     29.25 o
   5   3   5      372.38      359.37     15.54 o
   6   3   5      556.06      548.38     20.48 o
  -7   4   5        3.74        0.79      4.58 o
  -6   4   5        1.25        3.03      3.49 o
  -5   4   5     5521.15     5600.46     82.45 o
  -4   4   5      158.98      172.65      9.89 o
  -3   4   5      719.95      723.82     20.16 o
  -2   4   5     2556.78     2556.07     28.43 o
  -1   4   5     1080.40     1060.12     15.79 o
   0   4   5      898.81      874.67     18.65 o
   1   4   5      968.79     1030.56     33.84 o
   2   4   5     2904.80     2891.46     54.20 o
   3   4   5      473.95      468.46     15.61 o
   4   4   5     1107.52     1070.91     25.94 o
   5   4   5      440.26      427.84     31.26 o
   6   4   5      274.35      269.44     17.02 o
  -6   5   5      591.75      589.94     30.55 o
  -5   5   5      472.95      504.43     26.34 o
  -4   5   5     1436.72     1418.70     28.63 o
  -3   5   5     1114.94     1105.66     22.15 o
  -2   5   5     1175.32     1163.10     22.24 o
  -1   5   5      569.83      533.03     16.79 o
   0   5   5      123.59      130.29      7.34 o
   1   5   5     1746.33     1867.97     54.10 o
   2   5   5      112.19       98.09      7.53 o
   3   5   5     1064.04     1067.68     26.31 o
   4   5   5      537.47      536.76     22.57 o
   5   5   5      382.95      384.92     29.86 o
  -5   6   5     2121.81     2120.67     62.59 o
  -4   6   5      229.58      244.35     16.03 o
  -3   6   5      521.83      533.34     23.20 o
  -2   6   5     1456.14     1490.60     29.30 o
  -1   6   5      423.39      421.26     17.56 o
   0   6   5      478.22      452.20     17.98 o
   1   6   5      176.11      181.31     13.23 o
   2   6   5      828.18      837.63     36.37 o
   3   6   5       75.53       80.46      9.19 o
   4   6   5      637.40      596.77     53.15 o
  -4   7   5      500.77      460.17     32.38 o
  -3   7   5      352.53      350.84     27.43 o
  -2   7   5      472.78      495.59     25.01 o
  -1   7   5      231.25      227.60     16.62 o
   0   7   5       51.48       55.25      8.25 o
   1   7   5      640.09      717.19     54.32 o
   2   7   5       65.33       66.64      9.53 o
  -8   0   6      574.50      562.75     31.19 o
  -7   0   6      140.49      161.06     15.82 o
  -6   0   6      597.46      566.40     26.55 o
  -5   0   6      202.76      223.40     15.25 o
  -4   0   6     1475.63     1453.20     26.37 o
  -3   0   6     5706.22     5619.53     59.86 o
  -2   0   6      431.51      426.20     15.05 o
  -1   0   6     1657.84     1502.47     30.26 o
   0   0   6      873.97      866.62     36.77 o
   1   0   6     2339.20     2406.56     71.18 o
   2   0   6       48.22       77.56     11.27 o
   3   0   6       64.07       60.71     11.03 o
   4   0   6     5816.29     6080.39    148.75 o
   5   0   6      101.89       65.18     12.68 o
   6   0   6       96.38      105.07     12.82 o
   7   0   6      342.39      330.23     32.44 o
  -8   1   6        9.49       11.69      4.64 o
  -7   1   6      913.72      943.98     30.22 o
  -6   1   6       13.68       11.18      4.19 o
  -5   1   6      512.33      508.07     16.41 o
  -4   1   6      409.75      418.89     10.18 o
  -3   1   6      479.82      520.80     11.56 o
  -2   1   6     6519.36     6340.89     48.56 o
  -1   1   6      155.03      155.23      7.11 o
   0   1   6      378.36      356.59      7.01 o
   1   1   6     2732.51     2728.18     54.80 o
   2   1   6     3763.03     3705.50     94.15 o
   3   1   6     2054.37     2081.18     41.08 o
   4   1   6       77.09       77.96      7.92 o
   5   1   6      842.15      862.21     27.74 o
   6   1   6      839.00      785.68     27.45 o
   7   1   6      238.70      249.34     28.51 o
  -8   2   6      661.02      645.20     26.66 o
  -7   2   6      274.83      289.06     16.42 o
  -6   2   6      272.04      286.98     15.18 o
  -5   2   6       93.61      101.80      8.86 o
  -4   2   6      885.29      859.68     16.52 o
  -3   2   6     2959.94     2961.27     32.59 o
  -2   2   6     1329.90     1281.60     16.31 o
  -1   2   6     3060.94     2998.54     37.01 o
   0   2   6     1471.29     1439.97     26.92 o
   1   2   6     1972.80     1948.15     35.31 o
   2   2   6      231.61      256.82      7.88 o
   3   2   6        5.36        5.02      1.86 o
   4   2   6     3819.67     3882.68     65.32 o
   5   2   6       25.85       23.91      6.79 o
   6   2   6      101.62       94.51     12.39 o
  -7   3   6      722.18      723.03     43.99 o
  -6   3   6       69.94       69.45      9.05 o
  -5   3   6      105.52      109.35      8.92 o
  -4   3   6       50.10       40.14      4.64 o
  -3   3   6      741.40      771.62     14.56 o
  -2   3   6     4470.67     4253.02     44.94 o
  -1   3   6        0.54        2.56      1.08 o
   0   3   6      946.99      976.09     18.01 o
   1   3   6     2988.28     2991.36     83.09 o
   2   3   6     1480.44     1503.36     24.41 o
   3   3   6     1090.03     1149.52     36.18 o
   4   3   6       40.15       39.07      6.54 o
   5   3   6      459.34      487.34     21.63 o
   6   3   6      455.83      412.98     21.13 o
  -7   4   6      152.21      168.49     17.43 o
  -6   4   6      201.29      195.45     13.06 o
  -5   4   6       63.28       58.81      7.29 o
  -4   4   6      394.73      397.41     25.31 o
  -3   4   6     1630.61     1626.02     25.30 o
  -2   4   6      621.54      624.94     14.17 o
  -1   4   6     1569.60     1571.88     20.41 o
   0   4   6      890.22      889.13     20.80 o
   1   4   6     1126.89     1141.21     43.95 o
   2   4   6      141.96      162.04     15.03 o
   3   4   6        0.91        0.20      3.14 o
   4   4   6     2169.97     2234.47     74.31 o
   5   4   6        9.87        6.64      4.20 o
  -6   5   6        8.21        6.08      5.32 o
  -5   5   6      171.32      190.94     16.25 o
  -4   5   6      182.19      185.50     12.12 o
  -3   5   6      157.83      181.13     13.83 o
  -2   5   6     1928.81     1847.66     28.02 o
  -1   5   6       12.22       13.12      3.49 o
   0   5   6      176.93      165.30     11.80 o
   1   5   6      787.46      818.09     34.31 o
   2   5   6      983.44      971.42     38.43 o
   3   5   6      640.51      681.27     32.73 o
   4   5   6       24.74       17.93      6.32 o
   5   5   6      307.63      291.87     47.85 o
  -5   6   6       24.60       24.73      8.10 o
  -4   6   6      184.42      182.23     15.22 o
  -3   6   6      994.49     1006.41     33.71 o
  -2   6   6       86.99       92.45      8.87 o
  -1   6   6      313.08      317.25     13.76 o
   0   6   6      251.59      255.94     13.94 o
   1   6   6      519.17      506.49     23.13 o
   2   6   6       39.89       39.84      8.12 o
   3   6   6       11.21        8.25      4.33 o
  -3   7   6       65.57       77.60     24.03 o
  -2   7   6      672.31      700.82     30.36 o
  -1   7   6        1.54        3.96      3.63 o
   0   7   6       72.63       80.07     10.39 o
   1   7   6      291.50      300.03     18.85 o
   2   7   6      338.31      333.44     20.61 o
  -8   0   7      119.74      139.20     15.92 o
  -7   0   7      907.75      893.66     37.60 o
  -6   0   7     2669.36     2740.58     66.14 o
  -5   0   7      183.15      186.81     14.09 o
  -4   0   7     2300.40     2278.50     38.52 o
  -3   0   7       31.36       36.76      8.03 o
  -2   0   7      711.09      703.92     20.80 o
  -1   0   7     5719.06     5278.90    130.48 o
   0   0   7     2465.13     2401.25     55.73 o
   1   0   7     3506.74     3595.39     98.84 o
   2   0   7      598.45      609.74     34.23 o
   3   0   7     1080.93     1088.33     49.26 o
   4   0   7      668.96      742.13     42.45 o
   5   0   7      741.79      763.92     46.09 o
   6   0   7      813.72      882.02     38.32 o
  -8   1   7      195.39      222.32     15.81 o
  -7   1   7     2069.99     2080.03     47.94 o
  -6   1   7      472.51      476.33     17.59 o
  -5   1   7     1217.61     1203.92     28.75 o
  -4   1   7     1058.62     1071.73     19.43 o
  -3   1   7     3574.35     3528.21     50.75 o
  -2   1   7      280.05      291.21      6.96 o
  -1   1   7     2444.02     2350.34     39.13 o
   0   1   7     5021.83     4953.88     99.32 o
   1   1   7      152.28      149.60     11.33 o
   2   1   7     2529.87     2588.82     56.38 o
   3   1   7      119.85      109.59      9.33 o
   4   1   7      954.78      966.08     29.39 o
   5   1   7      553.93      569.74     23.35 o
   6   1   7       13.78       24.84      6.17 o
  -8   2   7      125.74      134.34     12.33 o
  -7   2   7      543.70      540.53     27.88 o
  -6   2   7     1577.55     1568.56     38.64 o
  -5   2   7        8.54       12.19      4.19 o
  -4   2   7     2603.45     2555.60     37.68 o
  -3   2   7       21.04       20.18      3.75 o
  -2   2   7     1091.27     1055.36     18.89 o
  -1   2   7     6783.45     6782.40     59.10 o
   0   2   7      775.04      767.64     18.56 o
   1   2   7     1779.12     1832.54     36.11 o
   2   2   7      357.85      353.18     15.40 o
   3   2   7      776.46      791.43     24.53 o
   4   2   7      359.91      368.91     17.36 o
   5   2   7      847.46      860.73     37.27 o
   6   2   7      845.57      878.39     39.14 o
  -7   3   7     1265.98     1256.29     70.08 o
  -6   3   7      364.94      377.28     21.26 o
  -5   3   7      643.80      645.55     22.69 o
  -4   3   7      304.77      306.54     12.75 o
  -3   3   7     3841.25     3826.43     51.32 o
  -2   3   7      691.19      699.99     17.26 o
  -1   3   7     1095.65     1055.76     19.41 o
   0   3   7     3558.62     3535.23     57.68 o
   1   3   7      248.62      241.40     10.94 o
   2   3   7     1078.38     1099.46     28.17 o
   3   3   7        6.27        7.51      3.71 o
   4   3   7      917.82      917.54     29.49 o
   5   3   7      437.19      420.92     26.19 o
   6   3   7       14.77       12.89      9.11 o
  -7   4   7      297.95      317.02     18.21 o
  -6   4   7      948.21      942.18     30.15 o
  -5   4   7        6.65        6.03      4.73 o
  -4   4   7     1515.43     1517.46     36.57 o
  -3   4   7       11.52       13.10      3.33 o
  -2   4   7      630.04      616.27     14.59 o
  -1   4   7     3579.77     3568.08     41.28 o
   0   4   7      445.70      459.52     24.86 o
   1   4   7      986.51      958.62     36.73 o
   2   4   7      178.60      199.73     18.91 o
   3   4   7      538.54      515.57     32.97 o
   4   4   7      237.87      233.18     19.49 o
   5   4   7      476.40      452.70     91.44 o
  -6   5   7      170.59      200.55     18.51 o
  -5   5   7      428.87      421.21     19.25 o
  -4   5   7      310.58      311.41     16.48 o
  -3   5   7     1252.80     1257.30     25.79 o
  -2   5   7      120.43      125.64      8.14 o
  -1   5   7      651.52      641.77     18.69 o
   0   5   7     1620.19     1596.46     40.17 o
   1   5   7       17.61       21.47      6.53 o
   2   5   7      859.08      851.66     55.87 o
   3   5   7       55.68       65.63     10.78 o
   4   5   7      389.33      374.86     48.38 o
  -4   6   7      586.62      577.91     26.50 o
  -3   6   7        0.83       -0.65      4.18 o
  -2   6   7      164.96      180.34     10.66 o
  -1   6   7     1059.03     1027.62     28.84 o
   0   6   7      399.73      353.05     16.82 o
   1   6   7      627.51      627.27     32.40 o
   2   6   7      104.03       96.54     18.19 o
   3   6   7      278.92      306.32     35.71 o
  -2   7   7       51.38       60.82      8.07 o
  -1   7   7      207.88      209.71     16.22 o
   0   7   7      619.10      628.89     32.00 o
   1   7   7        2.89        1.88      4.61 o
  -8   0   8        9.23       15.81      6.96 o
  -7   0   8      657.96      659.24     32.21 o
  -6   0   8      181.75      185.09     15.83 o
  -5   0   8      950.54      934.52     33.55 o
  -4   0   8     1535.88     1449.49     41.05 o
  -3   0   8      309.44      322.29     15.58 o
  -2   0   8      940.22      925.50     25.41 o
  -1   0   8      458.46      450.24     20.11 o
   0   0   8     6576.91     6765.09    156.16 o
   1   0   8     2395.80     2435.98     78.56 o
   2   0   8       71.74       90.38     14.96 o
   3   0   8     1750.33     1784.22     69.95 o
   4   0   8       16.39       24.66      9.69 o
   5   0   8      867.97      918.18     53.81 o
   6   0   8      102.86      113.21     18.10 o
  -7   1   8       22.85       20.36      5.62 o
  -6   1   8      897.51      916.16     25.24 o
  -5   1   8     1393.07     1380.43     29.47 o
  -4   1   8      474.80      465.20     11.62 o
  -3   1   8     1900.69     1924.97     33.39 o
  -2   1   8        0.02       15.63      2.63 o
  -1   1   8     5344.62     5116.07     70.55 o
   0   1   8        2.99        5.67      2.16 o
   1   1   8      632.52      622.14     47.30 o
   2   1   8     4621.63     4811.31     90.16 o
   3   1   8       99.14       96.73      9.24 o
   4   1   8       67.85       73.92      8.65 o
   5   1   8      184.70      193.81     14.48 o
   6   1   8     1294.78     1310.65     41.62 o
  -7   2   8      574.99      560.74     24.02 o
  -6   2   8       77.81       62.16      7.61 o
  -5   2   8     1309.22     1285.52     33.53 o
  -4   2   8     2220.32     2235.02     35.92 o
  -3   2   8       39.85       41.38      4.77 o
  -2   2   8      601.09      598.08     15.47 o
  -1   2   8      495.75      497.48     13.10 o
   0   2   8     4001.29     3877.07     52.39 o
   1   2   8     1047.87     1113.58     34.09 o
   2   2   8      269.37      286.74     14.72 o
   3   2   8     1769.53     1813.16     49.89 o
   4   2   8       15.24       21.00      7.03 o
   5   2   8      853.73      868.11     39.68 o
  -7   3   8       81.29       74.51     13.07 o
  -6   3   8      884.68      895.02     29.47 o
  -5   3   8     1163.54     1175.06     32.44 o
  -4   3   8      410.71      413.91     14.33 o
  -3   3   8     1789.86     1774.63     32.37 o
  -2   3   8      154.86      147.00      7.49 o
  -1   3   8     2341.55     2288.74     30.58 o
   0   3   8       31.88       32.03      4.56 o
   1   3   8      509.34      502.46     38.15 o
   2   3   8     2949.71     2960.05    134.92 o
   3   3   8      193.19      197.45     17.88 o
   4   3   8      146.98      144.18     15.73 o
   5   3   8      212.65      229.00     20.48 o
  -6   4   8       35.86       35.52      8.48 o
  -5   4   8      767.84      787.88     26.88 o
  -4   4   8     1298.33     1300.25     28.42 o
  -3   4   8       37.63       54.57      5.78 o
  -2   4   8      429.13      419.70     12.35 o
  -1   4   8      259.77      259.33      9.54 o
   0   4   8     2295.64     2371.11     67.98 o
   1   4   8      588.04      576.86     62.21 o
   2   4   8      163.19      170.61     16.52 o
   3   4   8     1083.47     1080.54     95.88 o
   4   4   8       15.52       57.79     31.37 o
  -5   5   8      458.57      454.03     18.00 o
  -4   5   8      226.03      241.91     13.38 o
  -3   5   8      593.24      605.12     22.09 o
  -2   5   8        6.06        7.83      3.00 o
  -1   5   8     1779.51     1726.46     46.78 o
   0   5   8        3.19        2.02      4.07 o
   1   5   8      208.56      208.19     21.44 o
   2   5   8     1684.21     1737.16     76.85 o
   3   5   8       49.14       42.78      9.34 o
  -4   6   8      353.20      363.52     21.53 o
  -3   6   8       74.67       77.75     16.06 o
  -2   6   8      267.63      259.08     12.98 o
  -1   6   8       86.06       85.23      7.68 o
   0   6   8     1201.08     1141.89     38.50 o
   1   6   8      409.81      384.81     26.46 o
   2   6   8       19.48       21.83      8.32 o
  -7   0   9        5.90        0.18      6.99 o
  -6   0   9       42.05       52.70      9.03 o
  -5   0   9     2487.85     2604.16     62.05 o
  -4   0   9        2.87        6.37      6.74 o
  -3   0   9     1856.64     1755.27     41.88 o
  -2   0   9     2939.80     2858.10     54.24 o
  -1   0   9        2.59       11.16      3.59 o
   0   0   9      749.71      744.14     39.78 o
   1   0   9      150.55      153.67     18.43 o
   2   0   9     1235.51     1284.46     58.84 o
   3   0   9      593.77      605.09     40.82 o
   4   0   9      736.22      809.39     49.92 o
   5   0   9      548.25      556.35     43.19 o
  -7   1   9       45.20       56.17     12.02 o
  -6   1   9     1017.01     1038.42     31.94 o
  -5   1   9      510.82      493.83     22.53 o
  -4   1   9      917.60      944.01     22.16 o
  -3   1   9     3230.17     3159.12     58.91 o
  -2   1   9     1794.43     1729.55     26.08 o
  -1   1   9       83.87       98.49      7.67 o
   0   1   9      449.91      453.76     36.44 o
   1   1   9     2352.70     2382.80     56.49 o
   2   1   9       89.43       73.20      9.67 o
   3   1   9     1179.68     1315.34     36.97 o
   4   1   9      893.70      977.60     32.83 o
   5   1   9       10.85       13.49      5.13 o
  -7   2   9       37.01       37.61      6.84 o
  -6   2   9       67.79       82.44      9.34 o
  -5   2   9     2262.09     2209.13     47.24 o
  -4   2   9       72.76       63.69      5.97 o
  -3   2   9      793.80      774.13     20.45 o
  -2   2   9     1469.35     1422.84     28.31 o
  -1   2   9       40.55       40.41      4.08 o
   0   2   9      680.14      694.60     17.82 o
   1   2   9      235.52      220.86     13.03 o
   2   2   9     1517.74     1591.99     38.89 o
   3   2   9      778.48      820.40     38.00 o
   4   2   9      460.27      470.03     29.48 o
   5   2   9      424.94      389.28     27.54 o
  -6   3   9     1089.48     1061.93     33.26 o
  -5   3   9      138.02      146.84     10.17 o
  -4   3   9      375.76      386.32     18.08 o
  -3   3   9     2068.48     2003.32     36.45 o
  -2   3   9     1032.61     1000.37     19.40 o
  -1   3   9        4.92        8.72      2.58 o
   0   3   9       72.47       79.86      8.96 o
   1   3   9     2288.80     2292.17     63.83 o
   2   3   9       20.02       29.81      8.12 o
   3   3   9      794.68      782.70     37.85 o
   4   3   9      738.75      719.80     37.29 o
  -6   4   9       30.92       27.15      6.61 o
  -5   4   9     1430.57     1359.99     32.69 o
  -4   4   9       48.41       54.33      7.35 o
  -3   4   9      449.18      460.44     13.82 o
  -2   4   9      852.35      825.59     20.12 o
  -1   4   9       29.68       35.86      4.60 o
   0   4   9      432.48      399.02     24.42 o
   1   4   9      101.86      117.08     17.49 o
   2   4   9      875.19      887.30     49.38 o
   3   4   9      443.21      460.69     36.13 o
   4   4   9      258.05      275.74     23.51 o
  -5   5   9      164.70      178.05     11.94 o
  -4   5   9      301.70      319.29     35.40 o
  -3   5   9     1141.36     1118.94     36.81 o
  -2   5   9      669.82      649.78     19.78 o
  -1   5   9       21.18       22.87      4.53 o
   0   5   9      164.74      138.38     12.33 o
   1   5   9      894.53      951.05     44.10 o
   2   5   9       27.45       31.38      9.29 o
   3   5   9      348.61      339.63     26.40 o
  -3   6   9      334.99      347.31     20.14 o
  -2   6   9      535.51      538.98     24.09 o
  -1   6   9        1.46       -1.98      3.35 o
   0   6   9      169.09      193.21     13.33 o
   1   6   9       14.58       13.13      5.38 o
  -7   0  10      529.62      524.42     41.02 o
  -6   0  10      649.87      680.66     45.30 o
  -5   0  10      453.54      472.43     36.16 o
  -4   0  10      519.58      457.11     34.71 o
  -3   0  10     2250.31     2121.87     78.04 o
  -2   0  10       24.39       42.50     11.25 o
  -1   0  10     2951.58     2917.64     92.69 o
   0   0  10     1127.86     1036.59     50.35 o
   1   0  10     1019.16     1041.06     51.34 o
   2   0  10      187.18      211.91     23.60 o
   3   0  10        7.97       13.20      8.91 o
   4   0  10     2332.36     2534.59     99.55 o
   5   0  10       44.61       45.33     14.50 o
  -7   1  10      898.68      847.99     37.39 o
  -6   1  10      201.35      241.54     24.22 o
  -5   1  10      266.43      270.38     15.53 o
  -4   1  10      680.26      689.16     33.56 o
  -3   1  10      418.14      370.59     14.09 o
  -2   1  10     2910.66     2836.09     44.27 o
  -1   1  10      686.11      661.13     18.71 o
   0   1  10     1084.04     1079.32     36.29 o
   1   1  10     1184.36     1204.56     39.20 o
   2   1  10      216.00      221.57     14.66 o
   3   1  10     1586.09     1669.25     44.39 o
   4   1  10       28.19       29.98      6.38 o
  -6   2  10      333.73      330.62     18.34 o
  -5   2  10      225.19      228.53     15.27 o
  -4   2  10      459.29      418.81     18.88 o
  -3   2  10     1510.36     1475.12     30.83 o
  -2   2  10       15.90       17.82      3.88 o
  -1   2  10     3452.49     3350.60    101.96 o
   0   2  10     1434.02     1359.38     34.88 o
   1   2  10      714.18      749.88     26.51 o
   2   2  10      205.72      203.21     19.05 o
   3   2  10       36.57       40.68     10.91 o
   4   2  10     1682.00     1754.95     61.88 o
  -6   3  10      209.49      223.77     15.53 o
  -5   3  10       77.11       75.15      7.84 o
  -4   3  10      237.60      236.66     14.69 o
  -3   3  10      581.01      556.20     18.67 o
  -2   3  10     2421.85     2441.65     46.07 o
  -1   3  10      454.02      451.75     14.45 o
   0   3  10     1102.71     1091.38     65.20 o
   1   3  10     1178.72     1191.81     83.93 o
   2   3  10       46.72       72.59     11.44 o
   3   3  10      946.20      918.84     58.73 o
   4   3  10       28.81       30.96      8.72 o
  -5   4  10      147.33      144.49     10.75 o
  -4   4  10      249.12      253.56     15.85 o
  -3   4  10      888.85      912.67     20.46 o
  -2   4  10        8.43        7.62      2.65 o
  -1   4  10     2001.37     1986.42     40.39 o
   0   4  10      862.83      871.52     74.21 o
   1   4  10      433.12      394.30     38.61 o
   2   4  10      133.79      127.54     17.44 o
   3   4  10       19.22       18.65      8.22 o
  -4   5  10      293.75      286.71     21.01 o
  -3   5  10      146.75      157.75     10.04 o
  -2   5  10     1023.33      978.52     33.05 o
  -1   5  10      246.73      251.76     15.04 o
   0   5  10      495.07      458.09     19.83 o
   1   5  10      385.20      376.64     26.93 o
   2   5  10       66.67       65.60     12.05 o
  -6   0  11      705.38      768.36     50.56 o
  -5   0  11      743.06      717.20     47.32 o
  -4   0  11     1006.55     1019.29     38.95 o
  -3   0  11        1.49        2.38      5.57 o
  -2   0  11       21.12       23.34      8.94 o
  -1   0  11     1687.92     1658.08     68.55 o
   0   0  11      190.38      190.19     21.63 o
   1   0  11     1014.50      933.78     49.93 o
   2   0  11      635.12      685.92     44.65 o
   3   0  11       89.84      101.41     18.12 o
   4   0  11      204.43      164.85     25.35 o
  -6   1  11       72.17       66.75     10.74 o
  -5   1  11      401.53      409.96     25.06 o
  -4   1  11     1018.06      977.06     47.36 o
  -3   1  11      465.03      449.18     21.07 o
  -2   1  11      326.15      318.94     16.76 o
  -1   1  11      500.58      486.95     20.98 o
   0   1  11     1144.48     1180.36     43.00 o
   1   1  11      627.37      662.22     25.41 o
   2   1  11      869.21      860.72     30.10 o
   3   1  11       43.77       56.34     11.38 o
   4   1  11       32.13       29.24     18.20 o
  -6   2  11      379.56      390.29     25.20 o
  -5   2  11      347.65      368.29     20.33 o
  -4   2  11     1241.88     1308.62     45.56 o
  -3   2  11       12.78       11.55      3.63 o
  -2   2  11       32.44       31.27      4.64 o
  -1   2  11     1834.14     1761.03     35.14 o
   0   2  11       31.91       36.12      6.17 o
   1   2  11      539.70      534.70     30.28 o
   2   2  11      398.25      430.25     28.35 o
   3   2  11       86.03       65.95     11.81 o
  -5   3  11      264.65      264.30     14.60 o
  -4   3  11      522.58      533.58     23.06 o
  -3   3  11      615.71      615.56     30.09 o
  -2   3  11      497.80      497.74     18.44 o
  -1   3  11      169.39      166.16     11.96 o
   0   3  11      702.00      703.49     83.33 o
   1   3  11      499.43      496.13     30.03 o
   2   3  11      470.96      469.06     30.65 o
   3   3  11        6.54        5.90      6.69 o
  -4   4  11      747.43      777.17     29.04 o
  -3   4  11        8.96        9.40      3.31 o
  -2   4  11       18.97       18.03      6.91 o
  -1   4  11     1062.69     1057.73     28.96 o
   0   4  11       17.48        9.34      4.89 o
   1   4  11      307.89      324.17     25.18 o
   2   4  11      220.89      199.87     20.63 o
  -3   5  11      186.56      196.34     23.44 o
  -2   5  11      125.82      132.55     17.62 o
  -1   5  11      136.94      145.10     11.33 o
   0   5  11      371.65      367.39     18.21 o
  -6   0  12      499.49      540.38     43.63 o
  -5   0  12      748.32      748.50     50.64 o
  -4   0  12      712.69      672.01     32.61 o
  -3   0  12       13.00       23.84      9.35 o
  -2   0  12      752.80      736.30     46.19 o
  -1   0  12      174.27      187.99     22.56 o
   0   0  12      895.50      870.92     49.93 o
   1   0  12     1001.92     1000.88     54.20 o
   2   0  12       33.21       34.52     10.68 o
   3   0  12      677.12      595.18     45.24 o
  -6   1  12      355.23      413.83     27.09 o
  -5   1  12      801.44      833.36     37.88 o
  -4   1  12       76.89       82.42     11.81 o
  -3   1  12     1134.51     1106.87     33.75 o
  -2   1  12      153.54      164.54     12.55 o
  -1   1  12     1112.64     1103.28     33.70 o
   0   1  12       99.45       97.61     10.00 o
   1   1  12      272.21      265.82     16.49 o
   2   1  12     1612.74     1695.84     48.05 o
   3   1  12        6.48        7.06      5.95 o
  -5   2  12      834.55      807.14     30.83 o
  -4   2  12      931.05      964.80     40.33 o
  -3   2  12       91.75       88.95      9.62 o
  -2   2  12      460.19      440.22     29.35 o
  -1   2  12      129.06      112.45     10.56 o
   0   2  12      624.42      607.10     32.84 o
   1   2  12      623.48      640.21     34.44 o
   2   2  12       89.63      103.60     21.66 o
  -5   3  12      768.48      779.84     30.80 o
  -4   3  12       46.43       40.79      9.18 o
  -3   3  12      897.97      881.20     38.84 o
  -2   3  12      229.70      217.21     15.13 o
  -1   3  12      527.51      522.21     24.10 o
   0   3  12       17.32       19.03      9.40 o
   1   3  12      258.31      307.58     24.44 o
   2   3  12     1170.13     1249.16     52.55 o
  -3   4  12       50.37       62.29      8.70 o
  -2   4  12      319.55      337.00     22.33 o
  -1   4  12       75.99       79.67      9.85 o
   0   4  12      389.97      393.84     21.87 o
   1   4  12      401.36      412.21     29.44 o
  -5   0  13      459.21      482.02     42.13 o
  -4   0  13       79.29       87.58     13.99 o
  -3   0  13      687.02      665.57     46.26 o
  -2   0  13     1141.22     1129.75     60.52 o
  -1   0  13       99.59      101.53     17.14 o
   0   0  13      763.21      820.17     49.86 o
   1   0  13       93.52      111.29     19.03 o
   2   0  13      170.27      162.06     22.68 o
  -5   1  13      115.21      103.16     14.15 o
  -4   1  13      233.48      226.03     19.58 o
  -3   1  13     1317.09     1398.39     48.66 o
  -2   1  13      494.74      516.68     23.45 o
  -1   1  13      245.86      255.18     17.21 o
   0   1  13      165.74      160.79     13.16 o
   1   1  13      585.66      605.88     49.68 o
   2   1  13        5.41       20.23      7.73 o
  -4   2  13      111.77      114.91     14.42 o
  -3   2  13      372.44      353.86     19.78 o
  -2   2  13      643.60      668.97     34.39 o
  -1   2  13       21.63       12.85      9.03 o
   0   2  13      758.20      751.02     37.91 o
   1   2  13       87.84       79.50     13.06 o
  -3   3  13      800.97      790.10     37.72 o
  -2   3  13      361.29      375.29     20.75 o
  -1   3  13      117.93      100.47     14.56 o
   0   3  13       48.74       58.10     15.15 o
  -3   0  14      446.16      433.01     38.59 o
  -2   0  14       62.22       39.46     12.81 o
  -1   0  14      590.47      631.07     45.15 o
   0   0  14      664.74      684.50     47.01 o
  -3   1  14      110.58      116.05     14.08 o
  -2   1  14      556.37      546.47     24.95 o
  -1   1  14      332.85      341.48     23.84 o
   0   1  14       53.82       63.06     12.50 o
  -2   2  14       18.75       15.87      6.78 o
  -1   2  14      689.36      703.98     37.07 o
 
